# Supplementary material for: The Regulatory Role of miRNAs in Zebrafish Fin Regeneration
Source: Int J Mol Sci. 2024 Sep 30;25(19):10542. doi: 10.3390/ijms251910542 (PMC11477159; doi:10.3390/ijms251910542)
Supplement: Supplementary file 1 [file ijms-25-10542-s001.zip]

Archive with 2 entries (2 files):
- Supplementary Figures S1-S3.pdf
- Supplementary Tables S1 and S2.pdf
